# Supplementary material for: Synthesis, Properties and Application of Novel 2-Substituted Benzothiazole-Based Oxime Esters
Source: Materials (Basel). 2026 Jan 30;19(3):558. doi: 10.3390/ma19030558 (PMC12898230; doi:10.3390/ma19030558)
Supplement: Supplementary file 1 [file materials-19-00558-s001.zip]

Archive with 1 entries (1 files):
- materials-3976044-supplementary.pdf
